# Supplementary material for: Metagenomic and metabolomic analyses reveal the role of gut microbiome-associated metabolites in diarrhea calves
Source: mSystems. 2023 Aug 24;8(5):e00582-23. doi: 10.1128/msystems.00582-23 (PMC10654109; doi:10.1128/msystems.00582-23)
Supplement: Table S1 — Information of all studied diarrhea calves in the present study. [file msystems.00582-23-s0004.xlsx]

## Sheet: Table S1
Table S1.Information of all studied diarrhea calves in the present study
Sample ID	Birth weight	Age(days)	Sex	Body temperature(°C)	Nasal score	Eye score	Ear score	Fecal score	Morphological description	Group
XNH1	35.29	5	F	39.2	0	0	0	0	Nomal feces	healthy
XNH2	40.82	7	M	39.3	0	0	0	0	Nomal feces	healthy
XNH3	45.53	14	M	39.3	0	0	0	0	Nomal feces	healthy
XNH4	40.11	9	F	39.3	0	0	0	0	Nomal feces	healthy
XNH5	41.17	4	M	39.2	0	0	0	0	Nomal feces	healthy
XNH6	38.89	10	F	39.2	0	0	0	0	Nomal feces	healthy
XNH7	35.65	8	F	39.4	0	0	0	0	Nomal feces	healthy
XNH8	41.47	13	M	39.1	0	0	0	0	Nomal feces	healthy
XNH9	38.1	11	M	39.2	0	0	0	0	Nomal feces	healthy
XNH10	35.1	13	F	39	0	0	0	0	Nomal feces	healthy
XNH11	38.78	11	M	38.9	0	0	0	0	Nomal feces	healthy
XNH12	52	13	F	39.3	0	0	0	0	Nomal feces	healthy
XNH13	40.89	12	-	39.5	0	0	0	0	Nomal feces	healthy
XNH14	37.98	10	F	38.8	0	0	0	0	Nomal feces	healthy
XNH15	35.99	3	F	39	0	0	0	0	Nomal feces	healthy
XNH16	32.79	7	M	39.1	0	0	0	0	Nomal feces	healthy
XNH17	37.89	4	M	38.7	0	0	0	0	Nomal feces	healthy
XNH18	38.56	2	F	39.4	0	0	0	0	Nomal feces	healthy
XNH19	39.19	9	F	39	0	0	0	0	Nomal feces	healthy
XNH20	36.17	8	M	39.2	0	0	0	0	Nomal feces	healthy
XNH21	40.53	7	F	39.4	0	0	0	0	Nomal feces	healthy
XNH22	41.23	8	F	39.3	0	0	0	0	Nomal feces	healthy
XNH23	42.1	10	M	39.2	0	0	0	0	Nomal feces	healthy
XNH24	39.76	11	M	39	0	0	0	0	Nomal feces	healthy
XNH25	43.08	5	M	39.3	0	0	0	0	Nomal feces	healthy
XNH26	37	7	F	39.1	0	0	0	0	Nomal feces	healthy
XNH27	37.24	8	F	39.3	0	0	0	0	Nomal feces	healthy
XNH28	40	9	F	39.2	0	0	0	0	Nomal feces	healthy
XNH29	41.56	13	F	38.5	0	0	0	0	Nomal feces	healthy
XNH30	40.41	12	F	39.2	0	0	0	0	Nomal feces	healthy
XND1	37.19	4	F	39.1	0	0	0	2	Water mushy stool, yellow and white	diarrhea
XND2	37.63	7	M	39.4	0	0	0	2	Mushy stool, brown yellow	diarrhea
XND3	38.56	14	F	39.3	0	0	0	2	Mushy stool, grayish yellow	diarrhea
XND4	35.39	9	M	39.3	0	0	0	2	Mushy stool, cream white	diarrhea
XND5	37.57	14	M	39.4	0	0	0	2	Mushy stool, yellowish green	diarrhea
XND6	38.12	12	F	39.5	0	1	0	2	Water mushy stool, cream white	diarrhea
XND7	40.66	11	F	39.4	0	0	0	2	Mushy stool, yellow and white	diarrhea
XND8	35.38	10	M	39.3	0	0	0	2	Mushy stool, cream white	diarrhea
XND9	38.09	8	M	39.3	0	0	0	2	Mushy stool, cream white	diarrhea
XND10	32.21	9	F	39.4	0	0	0	2	Mushy stool, cream white	diarrhea
XND11	33.19	8	F	39.3	0	0	0	2	Mushy stool, yellow and white	diarrhea
XND12	37.33	12	F	38.8	0	0	0	2	Mushy stool, yellowish green	diarrhea
XND13	39.8	5	F	39.5	0	0	0	2	Mushy stool, grayish yellow	diarrhea
XND14	35.13	7	F	38.9	0	0	0	2	Mushy stool, cream white	diarrhea
XND15	37.7	9	F	39.1	1	0	0	3	Water mushy stool, cream white	diarrhea
XND16	36.42	8	M	39.6	0	0	0	2	Mushy stool, cream white	diarrhea
XND17	38.53	9	M	39.2	0	0	0	2	Mushy stool, yellow and white	diarrhea
XND18	36.4	10	F	39	0	0	0	2	Mushy stool, grayish yellow	diarrhea
XND19	36.63	10	M	38.7	0	0	0	2	Mushy stool, cream white	diarrhea
XND20	38.91	12	M	39.5	1	0	0	2	Mushy stool, cream white	diarrhea
XND21	37.78	8	M	39.6	0	0	0	2	Mushy stool, yellow and white	diarrhea
XND22	38.17	5	M	39.1	0	0	0	2	Mushy stool, brown yellow	diarrhea
XND23	46.14	2	F	39.3	0	0	0	2	Mushy stool, grayish yellow	diarrhea
XND24	39.29	10	M	38.8	0	0	0	2	Mushy stool, cream white	diarrhea
XND25	38.24	9	F	39.4	0	0	0	2	Mushy stool, yellow and white	diarrhea
XND26	47.17	8	F	39.2	1	0	0	2	Mushy stool, cream white	diarrhea
XND27	40.12	7	F	39.7	0	0	0	2	Mushy stool, cream white	diarrhea
XND28	38.52	5	M	39.6	0	0	0	2	Mushy stool, cream white	diarrhea
XND29	39.71	4	M	38.9	0	0	0	2	Mushy stool, grayish yellow	diarrhea
XND30	37.23	12	M	38.8	0	0	0	2	Mushy stool, cream white	diarrhea
