# Supplementary material for: Metagenomic and metabolomic analyses reveal the role of gut microbiome-associated metabolites in diarrhea calves
Source: mSystems. 2023 Aug 24;8(5):e00582-23. doi: 10.1128/msystems.00582-23 (PMC10654109; doi:10.1128/msystems.00582-23)
Supplement: Table S2 — Demographic and blood parameters of calves with and without diarrhea. [file msystems.00582-23-s0005.xlsx]

## Sheet: Table S2
Table S2. Demographic and blood parameters of calves with and without diarrhea.
	Diarrheic calves (XND,n=30)	Healthy calves (XNH, n=30)	p-value
Birth weight(kg)	38.11±2.98	39.51±3.58	0.0667
Age(days)	8.60±2.95	8.77±3.26	0.797
Sex(men)	15(15)	17F(12M)	0.549
Temperature	39.15±0.22	39.25±0.27	0.081
WBC(×10^3/μL)	9.81±3.35	8.11±2.05	0.0502
RBC(×10^6/μL)	7.96±2.36	7.54±1.31	0.5391
PCV (%)	31.61±11.11	29.24±7.57	0.3285
Hgb (g/dL)	10.68±3.62	10.04±3.07	0.4072
MCV(fL)	36.78±6.83	36.70±7.14	0.9363
MCHC(g/dL)	33.20±1.70	33.64±1.06	0.2964
PLT(×10^3/μL)	396.8±154.3	348.2±143.5	0.331
Glu(mg/dL)	59.89±8.13	63.03±9.35	0.1846
BUN(mg/dL)	21.51±6.32	18.34±5.14	0.0131
CREA(mg/dL)	0.95±0.20	1.03±0.19	0.054
Ca(mg/dL)	6.82±0.74	7.05±0.66	0.1393
P(mg/dL)	6.44±1.76	5.81±1.07	0.0867
TP(g/dL)	6.27±1.23	6.59±0.61	0.1156
ALB(g/dL)	3.14±0.57	3.19±0.28	0.3407
GLOB	3.13±0.77	3.40±0.51	0.093
A/G	1.04±0.23	0.96±0.20	0.3132
pH	7.30±0.09	7.35±0.07	0.0104
pCO2	34.45±8.82	36.11±7.67	0.4993
HCO3-	20.16±5.07	24.69±6.62	0.0137
