# Supplementary material for: Metagenomic and metabolomic analyses reveal the role of gut microbiome-associated metabolites in diarrhea calves
Source: mSystems. 2023 Aug 24;8(5):e00582-23. doi: 10.1128/msystems.00582-23 (PMC10654109; doi:10.1128/msystems.00582-23)
Supplement: Table S3 — Statistics information of metagenome sequencing for 19 samples. [file msystems.00582-23-s0006.xlsx]

## Sheet: Table S3
Table S3. Statistics information of Metagenome sequencing for 19 samples
Group	Sample	Total Reads	Total Bases	Clean Reads	Clean Bases	Q20 Rate(%)	Q30 Rate(%)	GC(%)	Nohost Reads	Efficient(%)
XND	XND01	66355336	9953300400	66210862	8684313500	97.84	93.41	44.36	62194920	93.93
	XND02	71848560	10777284000	70990850	9940846960	97.91	93.35	43.11	70008762	98.62
	XND03	82830434	12424565100	82631208	11615293382	97.74	92.91	41.9	76903412	93.07
	XND04	85731506	12859725900	84569602	12007384626	98.32	94.27	44.42	80193502	94.83
	XND05	104797708	15719656200	104723128	13814369942	98.49	95.02	48.17	77616634	74.12
	XND06	125328470	18799270500	125246466	17642708286	98.42	94.64	45.85	119446222	95.37
	XND07	100761398	15114209700	100704788	14263873526	98.29	94.14	45.75	100471722	99.77
	XND08	67203468	10080520200	67163214	9401652604	98.19	93.93	48.78	57901798	86.21
	XND09	72232928	10834939200	72192544	10212805564	98.09	93.38	40.61	71028092	98.39
	XND10	74401504	11160225600	72086810	10352563468	97.71	93.17	44.54	71917676	99.77
XNH	XNH01	96362940	14454441000	93322464	13296607244	97.6	92.87	48.32	93146054	99.81
	XNH02	86309360	12946404000	83559018	11844128598	97.71	93.17	48.04	83427068	99.84
	XNH03	87130940	13069641000	84404234	12015134084	97.65	92.92	45.88	84096836	99.64
	XNH04	100558368	15083755200	97387646	13876570820	97.7	93.14	48.68	97308480	99.92
	XNH05	72472434	10870865100	70174548	10041173444	97.56	92.74	46.47	69869612	99.57
	XNH06	136138804	20420820600	131754498	18779997946	97.99	94.03	45.53	131121178	99.52
	XNH07	74266632	11139994800	72167384	10287972224	97.85	93.56	46.27	71848410	99.56
	XNH08	81185560	12177834000	78601656	11234136744	97.52	92.66	47.44	78540380	99.92
	XNH09	69082460	10362369000	66903390	9537866850	97.57	92.75	43.74	66590568	99.53
