# Supplementary material for: Metagenomic and metabolomic analyses reveal the role of gut microbiome-associated metabolites in diarrhea calves
Source: mSystems. 2023 Aug 24;8(5):e00582-23. doi: 10.1128/msystems.00582-23 (PMC10654109; doi:10.1128/msystems.00582-23)
Supplement: Table S4 — Assembly analysis for gut metagenome in the diarrhea and healthy feces. [file msystems.00582-23-s0007.xlsx]

## Sheet: Table S4
Table S4. Assembly analysis for gut metagenome in the diarrhea and health feces
Group	Sample	Total length(bp)	Seq number	Max length(bp)	N50(bp)	Avg length(bp)	Min length(bp)	GC(%)	Number of genes	Number of unique genes
XND	XND01	41225369	15472	286364	9941	2664.51	500	42.94	101104	5724
	XND02	110752659	61977	286363	3022	1787	500	44.28	334174	10895
	XND03	110647797	34125	359510	15931	3242.43	500	44.5	206591	4265
	XND04	340340870	204747	396051	2473	1662.25	500	44.4	689354	134055
	XND05	142631309	71096	446877	4072	2006.18	500	45.8	339725	9320
	XND06	127655499	52864	687615	8895	2414.79	500	46.48	371448	35765
	XND07	161965562	65445	298135	10699	2474.83	500	45.33	346908	15202
	XND08	63272843	24850	902280	12956	2546.19	500	45.45	175431	5076
	XND09	92654031	42917	320522	10315	2158.91	500	41.04	184410	5230
	XND10	126210838	39716	626557	11259	3177.83	500	47.23	292585	9551
XNH	XNH01	233316323	76919	533409	13361	3033.27	500	48.59	411499	11400
	XNH02	187557717	88946	426991	5023	2108.67	500	46.44	428378	3976
	XNH03	343637467	203715	487332	2618	1686.85	500	45.42	840154	91024
	XNH04	215331546	112313	422876	3690	1917.25	500	47.4	466516	18673
	XNH05	315803780	230190	484181	1574	1371.93	500	46.14	917875	102254
	XNH06	675864256	495779	453098	1611	1363.24	500	45.78	1174249	58181
	XNH07	352192069	270110	358310	1495	1303.88	500	46.5	1059504	15234
	XNH08	277126904	120164	733111	5686	2306.24	500	46.95	642742	27612
	XNH09	176320255	56597	756998	10481	3115.36	500	44.69	325615	24977
